# Supplementary material for: Enrichment and characterization of steroid-degrading microbes for targeted removal of steroid hormone micropollutants in small-scale wastewater treatment solutions
Source: Microbiol Spectr. 2025 Sep 25;13(11):e00649-25. doi: 10.1128/spectrum.00649-25 (PMC12584686; doi:10.1128/spectrum.00649-25)
Supplement: Table S1 — Composition of the AWW used in flow-through bioreactors. [file spectrum.00649-25-s0002.xlsx]

## Sheet: Table S1
Table S1: Composition of the artificial wastewater medium (AWW) used in flow-through bioreactors. The pH of the medium was adjusted to 7.
Component		Concentration
		(µM)
Tris		5000
Urea		1070
NaCl		120
CaCl2 x 2 H2O		36
MgSO4 x 7 H2O		17
NH4Cl		3570
NaNO3		740
K2HPO4 x 3 H2O		9.8
NaH2PO4 x H2O		4.2
FeCl2 x 4 H2O		7.5
ZnCl2		0.51
MnCl2 x 4 H2O		0.51
H3BO3		0.1
CoCl2 x 6 H2O		0.8
CuCl2 x 2 H2O		0.01
NiCl2 x 6 H2O		0.1
Na2MoO4 x 2H2O		0.15
TE, ADD, E2, EE2		100
